# Supplementary material for: Development of a Swellable and Floating Gastroretentive Drug Delivery System (sfGRDDS) of Ciprofloxacin Hydrochloride
Source: Pharmaceutics. 2023 May 7;15(5):1428. doi: 10.3390/pharmaceutics15051428 (PMC10223211; doi:10.3390/pharmaceutics15051428)
Supplement: Supplementary file 1 [file pharmaceutics-15-01428-s001.zip]

Archive with 1 entries (1 files):
- pharmaceutics-2330936-supplementary.pdf
